# Supplementary material for: Sex/Gender Differences in the Association between Residential Green Space and Self-Rated Health—A Sex/Gender-Focused Systematic Review
Source: Int J Environ Res Public Health. 2019 Nov 30;16(23):4818. doi: 10.3390/ijerph16234818 (PMC6926795; doi:10.3390/ijerph16234818)
Supplement: Supplementary file 1 [file ijerph-16-04818-s001.zip]

Archive with 1 entries (1 files):
- ijerph-627851-SI.7z
